# Supplementary material for: Impact of cybersecurity measures on improving institutional governance and digitalization for sustainable healthcare
Source: PLoS One. 2022 Nov 15;17(11):e0274550. doi: 10.1371/journal.pone.0274550 (PMC9665364; doi:10.1371/journal.pone.0274550)
Supplement: S1 Dataset — (XLSX) [file pone.0274550.s001.xlsx]

## Sheet: Master sheet
Country	Years	HS	EGDI	CYSI	CPI	Pop
Afghanistan	2015	9.3	0.210675	0.2647	1.1	3.07705
Afghanistan	2016	9.6	0.23132	0.25485	1.5	2.77803
Afghanistan	2017	9.9	0.24491	0.245	1.5	2.54783
Afghanistan	2018	9.95	0.2585	0.177	1.6	2.38431
Afghanistan	2019	9.8	0.2894	0.1145	1.6	2.31307
Afghanistan	2020	9.5	0.3203	0.052	1.9	2.30381
Afghanistan	2021	9.8	0.30485	0.08325	1.6	2.30341
Armenia	2015	3.8	0.55377	0.1765	3.5	0.450706
Armenia	2016	3.6	0.51785	0.18625	3.3	0.36126
Armenia	2017	3.38662	0.556125	0.196	3.5	0.293899
Armenia	2018	3.3	0.5944	0.495	3.5	0.2358
Armenia	2019	6.5	0.654	0.49985	4.2	0.202624
Armenia	2020	3.3	0.7136	0.5047	4.9	0.185983
Armenia	2021	3.9	0.6838	0.502275	4.9	0.165021
Azerbaijan	2015	5.4	0.587305	0.5294	2.9	1.19121
Azerbaijan	2016	5.1	0.62741	0.5442	3	1.11786
Azerbaijan	2017	5.4	0.642405	0.559	3.1	0.981262
Azerbaijan	2018	5.1	0.6574	0.653	2.5	0.866317
Azerbaijan	2019	4.8	0.6837	0.77305	3	0.846647
Azerbaijan	2020	4.5	0.71	0.8931	3	0.684365
Azerbaijan	2021	5.5	0.69685	0.833075	3	0.514777
Bahrain	2015	2.3	0.7911	0.2941	5.1	2.64277
Bahrain	2016	2	0.77335	0.38055	4.3	3.85658
Bahrain	2017	1.8	0.792475	0.467	3.6	4.67805
Bahrain	2018	1.84278	0.8116	0.585	3.6	4.92102
Bahrain	2019	1.8	0.81645	0.6818	4.2	4.46869
Bahrain	2020	2.01787	0.8213	0.7786	4.2	3.61532
Bahrain	2021	3.5	0.818875	0.7302	4.2	2.7082
Bangladesh	2015	8.1	0.327835	0.2941	2.5	1.11909
Bangladesh	2016	7.8	0.37995	0.40905	2.6	1.09529
Bangladesh	2017	8.1	0.433075	0.524	2.8	1.07554
Bangladesh	2018	7.8	0.4862	0.525	2.6	1.05357
Bangladesh	2019	7.5	0.50255	0.66885	2.6	1.0292
Bangladesh	2020	7.2	0.5189	0.8127	2.6	1.00277
Bangladesh	2021	7.7	0.510725	0.740775	2.6	0.975322
Bhutan	2015	6.6	0.31675	0.1176	6.5	1.2208
Bhutan	2016	6.3	0.35065	0.1583	6.5	1.20458
Bhutan	2017	6.1	0.389025	0.199	6.7	1.19507
Bhutan	2018	5.8	0.4274	0.181	6.7	1.17778
Bhutan	2019	5.5	0.50255	0.1822	6.8	1.14638
Bhutan	2020	5.2	0.5777	0.1834	6.8	1.11006
Bhutan	2021	6.2	0.540125	0.1828	6.8	1.06839
Brunei	2015	2.2	0.517025	0.3824		1.24557
Brunei	2016	2	0.52981	0.4532	5.8	1.16857
Brunei	2017	1.8	0.611055	0.524	6.2	1.11103
Brunei	2018	1.70094	0.6923	0.624	6.3	1.04964
Brunei	2019	1.5	0.7156	0.59235	6	1.00574
Brunei	2020	1.56948	0.7389	0.5607	6	0.961675
Brunei	2021	2.6	0.72725	0.576525		0.921265
Cambodia	2015	7.7	0.279565	0.1176	2.1	1.60368
Cambodia	2016	8	0.25927	0.2003	2.1	1.56521
Cambodia	2017	7.8	0.317285	0.283	2.1	1.53027
Cambodia	2018	7.5	0.3753	0.161	2	1.49034
Cambodia	2019	7.6	0.4433	0.1761	2	1.44641
Cambodia	2020	7.70838	0.5113	0.1912	2.1	1.39997
Cambodia	2021	8.2	0.4773	0.18365	2.3	1.35141
China	2015	6.2	0.57607	0.4412	3.7	0.581456
China	2016	5.9	0.60713	0.5326	4	0.573051
China	2017	5.7	0.644115	0.624	4.1	0.605245
China	2018	5.4	0.6811	0.828	3.9	0.467672
China	2019	5.1	0.73795	0.87665	4.1	0.354741
China	2020	4.8	0.7948	0.9253	4.2	0.238041
China	2021	5.3	0.766375	0.900975	4.5	0.0892522
Georgia	2015	4.8	0.60468	0.5	5.6	0.157481
Georgia	2016	4.5	0.607735	0.6595	5.8	0.0598166
Georgia	2017	4.3	0.61079	0.819	5.6	0.0133861
Georgia	2018	4	0.650045	0.857	2.8	-0.0390365
Georgia	2019	3.7	0.683723	0.8338	3.4	-0.171566
Georgia	2020	3.4	0.7174	0.8106	5.6	0.0686562
Georgia	2021	4.4	0.700561	0.8222	5.5	-0.379637
India	2015	7.5	0.42359	0.7059	3.8	1.1169
India	2016	7.6	0.46375	0.69445	4	1.09046
India	2017	7.4	0.515325	0.683	4	1.06336
India	2018	7.1	0.5669	0.719	4.1	1.03783
India	2019	6.8	0.58165	0.847	4.1	1.01326
India	2020	6.5	0.5964	0.975	4	0.989414
India	2021	7.5	0.589025	0.911	4	0.966661
Indonesia	2015	6	0.44829	0.4706	3.6	1.26783
Indonesia	2016	6.1	0.44784	0.4473	3.7	1.22059
Indonesia	2017	5.9	0.48682	0.424	3.7	1.1762
Indonesia	2018	5.6	0.5258	0.776	3.8	1.13451
Indonesia	2019	5.3	0.5935	0.8624	4	1.09793
Indonesia	2020	5.07069	0.6612	0.9488	3.7	1.06518
Indonesia	2021	6.1	0.62735	0.9056	3.8	1.03228
Iran	2015	5	0.457845	0.2941	2.7	1.31632
Iran	2016	4.7	0.46494	0.39405	2.9	1.35623
Iran	2017	4.5	0.53662	0.494	3	1.38533
Iran	2018	4.2	0.6083	0.641	2.8	1.38648
Iran	2019	3.9	0.6338	0.72585	2.6	1.35229
Iran	2020	3.68919	0.6593	0.8107	2.5	1.29303
Iran	2021	4.7	0.64655	0.768275	2.5	1.22566
Iraq	2015	7.5	0.323745	0.0294	1.6	3.31625
Iraq	2016	7.8	0.33335	0.0362	1.7	2.87723
Iraq	2017	8.2	0.335475	0.043	1.8	2.5409
Iraq	2018	8.31596	0.3376	0.263	1.8	2.31845
Iraq	2019	8.7	0.3868	0.23505	2	2.25414
Iraq	2020	8.4	0.436	0.2071	2.1	2.2953
Iraq	2021	8.9	0.4114	0.221075	2.3	2.35103
Jordan	2015	4.7	0.5145	0.2059	5.3	3.82497
Jordan	2016	4.4	0.51226	0.24145	4.8	3.05762
Jordan	2017	4.2	0.53488	0.277	4.8	2.39466
Jordan	2018	3.93781	0.5575	0.556	4.9	1.81748
Jordan	2019	3.6	0.5442	0.6328	4.8	1.35922
Jordan	2020	3.81676	0.5309	0.7096	4.9	0.999209
Jordan	2021	5	0.53755	0.6712	4.9	0.643627
Kazakhstan	2015	4.5	0.72663	0.1765	2.8	1.46148
Kazakhstan	2016	4.2	0.72499	0.26425	2.9	1.42205
Kazakhstan	2017	4	0.742345	0.352	3.1	1.36038
Kazakhstan	2018	3.7	0.7597	0.778	3.1	1.31452
Kazakhstan	2019	3.4	0.7986	0.85475	3.4	1.28961
Kazakhstan	2020	3.1	0.8375	0.9315	3.8	1.29864
Kazakhstan	2021	4.6	0.81805	0.893125	3.7	1.30792
Kuwait	2015	2.8	0.667375	0.0588	4.9	3.84419
Kuwait	2016	2.6	0.70795	0.0814	4.1	3.11285
Kuwait	2017	2.3	0.723375	0.104	3.9	2.47711
Kuwait	2018	2	0.7388	0.6	4.1	1.98244
Kuwait	2019	3	0.76505	0.67535	4	1.67213
Kuwait	2020	1.81786	0.7913	0.7507	4.2	1.49776
Kuwait	2021	3.3	0.778175	0.713025	4.3	1.34876
Kyrgyzstan	2015	5.6	0.48127	0.1176	2.8	2.05903
Kyrgyzstan	2016	5.3	0.49686	0.1938	2.8	2.03722
Kyrgyzstan	2017	5.1	0.54018	0.27	2.9	1.93365
Kyrgyzstan	2018	4.8	0.5835	0.254	2.9	1.99032
Kyrgyzstan	2019	4.5	0.6292	0.3752	3	2.08788
Kyrgyzstan	2020	4.3088	0.6749	0.4964	3.1	1.89786
Kyrgyzstan	2021	5.3	0.65205	0.4358	2.7	1.72219
Laos	2015	7.7	0.28744	0.0588	2.5	1.51557
Laos	2016	7.2	0.309	0.2254	3	1.54103
Laos	2017	7	0.3073	0.392	2.9	1.55353
Laos	2018	6.7	0.3056	0.195	2.9	1.54795
Laos	2019	6.4	0.3172	0.1992	2.9	1.51726
Laos	2020	6.1	0.3288	0.2034	2.9	1.46905
Laos	2021	6.6	0.323	0.2013	3	1.41664
Lebanon	2015	5.4	0.531415	0.0882	2.8	4.24702
Lebanon	2016	5.9	0.5646	0.1301	2.8	2.74193
Lebanon	2017	5.7	0.5588	0.172	2.8	1.55308
Lebanon	2018	5.42436	0.553	0.186	2.8	0.585361
Lebanon	2019	5.1	0.52425	0.2452	2.8	-0.0539405
Lebanon	2020	4.8	0.4955	0.3044	2.5	-0.442463
Lebanon	2021	5.8	0.509875	0.2748	2.4	-0.828143
Malaysia	2015	4.7	0.614505	0.7647	5	1.3448
Malaysia	2016	4.4	0.61749	0.82885	4.9	1.35736
Malaysia	2017	4.2	0.667445	0.893	4.7	1.35949
Malaysia	2018	3.9	0.7174	0.893	4.7	1.35196
Malaysia	2019	3.6	0.7533	0.9368	5.3	1.32885
Malaysia	2020	3.3	0.7892	0.9806	5.1	1.29429
Malaysia	2021	4.3	0.77125	0.9587	4.8	1.25941
Maldives	2015	6.1	0.45714	0.0882		4.4721
Maldives	2016	5.8	0.43299	0.0721	3.6	4.4269
Maldives	2017	5.6	0.497245	0.056	3.3	4.30006
Maldives	2018	5.5	0.5615	0.004	3.1	3.81549
Maldives	2019	5.2	0.56775	0.01675	2.9	2.91481
Maldives	2020	4.9	0.574	0.0295	4.3	1.78913
Maldives	2021	5.4	0.570875	0.023125	4	0.567813
Mongolia	2015	5.7	0.538755	0.4118	3.9	1.96425
Mongolia	2016	5.6	0.51943	0.3199	3.8	1.91342
Mongolia	2017	5.4	0.550915	0.228	3.6	1.8616
Mongolia	2018	5.1	0.5824	0.465	3.7	1.79591
Mongolia	2019	4.8	0.61605	0.3635	3.5	1.71853
Mongolia	2020	4.72015	0.6497	0.262	3.5	1.63381
Mongolia	2021	5.2	0.632875	0.31275	3.5	1.54341
Myanmar	2015	8.6	0.211565	0.3824	2.2	0.762012
Myanmar	2016	8.7	0.23619	0.3227	2.8	0.689474
Myanmar	2017	8.5	0.284495	0.263	3	0.633901
Myanmar	2018	8.6	0.3328	0.172	2.9	0.608452
Myanmar	2019	8.3	0.3822	0.26805	2.9	0.625695
Myanmar	2020	8.4	0.4316	0.3641	2.8	0.671933
Myanmar	2021	8.9	0.4069	0.316075	2.8	0.725576
Nepal	2015	7.1	0.290115	0.1176	2.7	0.404485
Nepal	2016	7.4	0.34581	0.1963	2.9	0.915275
Nepal	2017	7.2	0.410305	0.275	3.1	1.3453
Nepal	2018	6.9	0.4748	0.26	3.1	1.66178
Nepal	2019	6.6	0.47235	0.35495	3.4	1.80944
Nepal	2020	6.3	0.4699	0.4499	3.3	1.82909
Nepal	2021	7.3	0.471125	0.402425	3.3	1.83
Oman	2015	3.8	0.61174	0.7647	4.5	5.79059
Oman	2016	3.7	0.59616	0.81785	4.5	4.84573
Oman	2017	3.5	0.64038	0.871	4.4	4.08381
Oman	2018	3.2	0.6846	0.868	5.2	3.44517
Oman	2019	2.9	0.72975	0.9142	5.2	2.96858
Oman	2020	2.68271	0.7749	0.9604	5.4	2.61144
Oman	2021	3.7	0.752325	0.9373	5.2	2.26058
Pakistan	2015	7.9	0.258155	0.1765	3	2.08855
Pakistan	2016	8.2	0.25832	0.31175	3.2	2.08633
Pakistan	2017	7.7	0.30746	0.447	3.2	2.07758
Pakistan	2018	7.93274	0.3566	0.407	3.3	2.05755
Pakistan	2019	8	0.38745	0.5279	3.2	2.02297
Pakistan	2020	7.7	0.4183	0.6488	3.1	1.97832
Pakistan	2021	8	0.402875	0.58835	2.8	1.93132
Philippines	2015	7.2	0.52668	0.3529	3.5	1.57936
Philippines	2016	6.9	0.57655	0.47345	3.5	1.5071
Philippines	2017	6.7	0.613875	0.594	3.4	1.44528
Philippines	2018	6.4	0.6512	0.643	3.6	1.39597
Philippines	2019	6.1	0.6702	0.7065	3.4	1.3645
Philippines	2020	5.8	0.6892	0.77	3.4	1.34543
Philippines	2021	6.8	0.6797	0.73825	3.3	1.32879
Qatar	2015	1.8	0.653015	0.6176	7.1	4.23976
Qatar	2016	1.5	0.66988	0.6468	6.1	3.39763
Qatar	2017	1.3	0.69154	0.676	6.3	2.61575
Qatar	2018	1.33059	0.7132	0.86	6.1	2.06875
Qatar	2019	1.3	0.71525	0.9025	6.2	1.79525
Qatar	2020	1.38528	0.7173	0.945	6.3	1.715
Qatar	2021	2.9	0.716275	0.92375	6.3	1.7023
Russia	2015	4.7	0.72553	0.5	2.9	0.192558
Russia	2016	4.4	0.72147	0.644	2.9	0.170245
Russia	2017	4.2	0.759185	0.788	2.9	0.106871
Russia	2018	3.9	0.7969	0.836	2.8	-0.0130669
Russia	2019	3.6	0.81065	0.9083	2.8	-0.0495687
Russia	2020	3.3	0.8244	0.9806	3	-0.23095
Russia	2021	4.3	0.817525	0.94445	2.9	-0.4362
Saudi Arabia	2015	3.7	0.686125	0.2941	5.2	2.55808
Saudi Arabia	2016	4	0.68224	0.43155	4.6	2.26242
Saudi Arabia	2017	3.8	0.69707	0.569	4.9	2.00707
Saudi Arabia	2018	3.5	0.7119	0.881	4.9	1.80106
Saudi Arabia	2019	3.2	0.7555	0.9382	5.3	1.66478
Saudi Arabia	2020	2.9	0.7991	0.9954	5.3	1.57884
Saudi Arabia	2021	4.4	0.7773	0.9668	5.3	1.50189
Sri Lanka	2015	5.6	0.54315	0.4118	3.7	0.919811
Sri Lanka	2016	5.3	0.54454	0.4154	3.6	1.10498
Sri Lanka	2017	5.1	0.55982	0.419	3.8	1.13022
Sri Lanka	2018	4.8	0.5751	0.466	3.8	1.04839
Sri Lanka	2019	4.5	0.62295	0.52625	3.8	0.611876
Sri Lanka	2020	4.2	0.6708	0.5865	3.8	0.530627
Sri Lanka	2021	4.7	0.646875	0.556375	3.7	1.07545
Syria	2015	8.2	0.32691	0.1765	1.8	-3.88682
Syria	2016	8.9	0.34041	0.20675	1.3	-2.99966
Syria	2017	9.2	0.343155	0.237	1.4	-2.14062
Syria	2018	9.3	0.3459	0.237	1.3	-0.884869
Syria	2019	9.4	0.4111	0.2292	1.3	0.735381
Syria	2020	9.1	0.4763	0.2214	1.4	2.49082
Syria	2021	9.6	0.4437	0.2253	1.3	4.33341
Tajikistan	2015	5.9	0.33807	0.1471	2.6	2.4086
Tajikistan	2016	5.8	0.33663	0.21955	2.5	2.44855
Tajikistan	2017	5.6	0.379315	0.292	2.1	2.47045
Tajikistan	2018	5.3	0.422	0.263	2.5	2.45355
Tajikistan	2019	5.2	0.44345	0.217	2.5	2.39049
Tajikistan	2020	4.94944	0.4649	0.171	2.5	2.29739
Tajikistan	2021	4.9	0.454175	0.194	2.5	2.19825
Thailand	2015	4.9	0.50765	0.4118	3.8	0.402136
Thailand	2016	4.6	0.55222	0.5479	3.5	0.373015
Thailand	2017	4.4	0.60326	0.684	3.7	0.345205
Thailand	2018	4.1	0.6543	0.796	3.6	0.315407
Thailand	2019	3.8	0.7054	0.8305	3.6	0.283526
Thailand	2020	3.52371	0.7565	0.865	3.6	0.250165
Thailand	2021	4	0.73095	0.84775	3.5	0.215907
Timor-Leste	2015	8.4	0.255465		2.8	1.85281
Timor-Leste	2016	8.7	0.25817	0.034	3.5	1.90395
Timor-Leste	2017	8.5	0.319885	0.034	3.8	1.94691
Timor-Leste	2018	8.2	0.3816	0.082	3.5	1.96842
Timor-Leste	2019	7.9	0.42325	0.0623	3.8	1.96368
Timor-Leste	2020	7.6	0.4649	0.0426	4	1.93928
Timor-Leste	2021	7.6	0.444075	0.05245	4.1	1.91065
Turkey	2015	4.9	0.567115	0.6471	4.2	1.66948
Turkey	2016	4.6	0.58995	0.61405	4.1	1.63994
Turkey	2017	4.4	0.650575	0.581	4	1.60131
Turkey	2018	4.9	0.7112	0.853	4.1	1.49723
Turkey	2019	4.6	0.7415	0.91395	3.9	1.31451
Turkey	2020	4.38969	0.7718	0.9749	4	1.08419
Turkey	2021	5.4	0.75665	0.944425	3.8	0.830872
Turkmenistan	2015	6.1	0.34239	0.0882	1.8	1.79415
Turkmenistan	2016	5.8	0.33369	0.1106	2.2	1.72949
Turkmenistan	2017	5.6	0.349445	0.133	1.9	1.66896
Turkmenistan	2018	5.3	0.3652	0.115	2	1.60635
Turkmenistan	2019	5	0.3843	0.1299	1.9	1.54658
Turkmenistan	2020	4.7	0.4034	0.1448	1.9	1.48822
Turkmenistan	2021	4.7	0.39385	0.13735	1.9	1.42805
UAE	2015	2.7	0.732555	0.3529	7	0.527292
UAE	2016	2.4	0.75153	0.45945	6.6	1.05327
UAE	2017	2.2	0.790515	0.566	7.1	1.33947
UAE	2018	1.9	0.8295	0.807	7	1.50394
UAE	2019	1.6	0.8425	0.8938	7.1	1.43868
UAE	2020	1.37429	0.8555	0.9806	7.1	1.21943
UAE	2021	2.9	0.849	0.9372	6.9	1.01284
Uzbekistan	2015	5.4	0.50643	0.1471	1.9	1.74426
Uzbekistan	2016	5.1	0.54335	0.21205	2.1	1.73885
Uzbekistan	2017	4.9	0.582025	0.277	2.2	1.68351
Uzbekistan	2018	4.7	0.6207	0.666	2.3	1.73699
Uzbekistan	2019	4.4	0.6436	0.68855	2.5	1.87647
Uzbekistan	2020	4.1	0.6665	0.7111	2.6	1.92213
Uzbekistan	2021	4.6	0.65505	0.699825	2.8	1.97571
Viet Nam	2015	5.2	0.492355	0.3235	3.1	1.04478
Viet Nam	2016	4.9	0.51426	0.28425	3.3	1.03411
Viet Nam	2017	4.7	0.55368	0.245	3.5	1.0202
Viet Nam	2018	4.4	0.5931	0.693	3.3	0.99431
Viet Nam	2019	4.1	0.6299	0.81945	3.7	0.954289
Viet Nam	2020	3.8	0.6667	0.9459	3.6	0.904518
Viet Nam	2021	4.3	0.6483	0.882675	3.9	0.849329
Yemen	2015	8.2	0.248385	0.0588	1.8	2.57803
Yemen	2016	9.3	0.22478	0.0329	1.4	2.49828
Yemen	2017	9.6	0.22009	0.007	1.6	2.42399
Yemen	2018	9.7	0.2154	0.019	1.4	2.35704
Yemen	2019	9.8	0.25995	0.0095	1.5	2.30059
Yemen	2020	9.5	0.3045	0	1.5	2.25156
Yemen	2021	9.8	0.282225	0.00475	1.6	2.20403
